# Supplementary material for: Quantifying PON1 on HDL with nanoparticle-gated electrokinetic membrane sensor for accurate cardiovascular risk assessment
Source: Nat Commun. 2023 Feb 2;14:557. doi: 10.1038/s41467-023-36258-w (PMC9895453; doi:10.1038/s41467-023-36258-w)
Supplement: Supplementary file 4 — Source Data [file 41467_2023_36258_MOESM4_ESM.zip]

Archive with 57 entries (54 files):
- SourceData/~$sourcedata.xlsx
- SourceData/Confocal images/
- SourceData/Confocal images/Fig. 4a (PON1-PON1-HDL1pM).tif
- SourceData/Confocal images/Fig. 4b (PON1-HDL-pon1-10pM).tif
- SourceData/Confocal images/Fig. 4c (PON1-PON1-0.1nM).tif
- SourceData/Confocal images/Fig. 4d (PON1-PON1-1nM).tif
- SourceData/Confocal images/Fig. 4e (PON1-PON1-10nM).tif
- SourceData/Confocal images/Fig. 4f (cocktail-free-PON1).tif
- SourceData/Confocal images/Fig. 4g (wrong-captureapoB-PON1-results-0-055).tif
- SourceData/Confocal images/Fig. 4h (ApoAI-HDL1pM).tif
- SourceData/Confocal images/Fig. 4i (ApoAI-HDL10pM).tif
- SourceData/Confocal images/Fig. 4j (apoa1-HDL100pM).tif
- SourceData/Confocal images/Fig. 4k (apoa1-HDL1nM).tif
- SourceData/Confocal images/Fig. 4l (apoa1-HDL10nM).tif
- SourceData/Confocal images/Fig. 4m (cocktail-free-apoaI).tif
- SourceData/Confocal images/Fig. 4n (wrong-captureapoB-apoAI).tif
- SourceData/Confocal images/Fig. 5b (apoa1-100pM-PBStreatednodetergent).tif
- SourceData/Confocal images/Fig. 5c (on-chip-tween20-delipidation(ApoAI Si) 100pM).tif
- SourceData/Confocal images/Fig. 5d (PON1-delipidated-PON1HDL100pM).tif
- SourceData/Confocal images/Fig. 5e (ApoAI-delipidatedHDL100pM).tif
- SourceData/sourcedata.xlsx
- SourceData/Supplementary Information fig 1/
- SourceData/Supplementary Information fig 1/blank-1 baseline.csv
- SourceData/Supplementary Information fig 1/blank-1 shift.csv
- SourceData/Supplementary Information fig 1/blank-2 baseline.csv
- SourceData/Supplementary Information fig 1/blank-2 shift.csv
- SourceData/Supplementary Information fig 1/blank-3 baseline.csv
- SourceData/Supplementary Information fig 1/blank-3 shift.csv
- SourceData/Supplementary Information fig 1/blank-4 baseline.csv
- SourceData/Supplementary Information fig 1/blank-4 shift.csv
- SourceData/Supplementary Information fig 1/blank-5 baseline.csv
- SourceData/Supplementary Information fig 1/blank-5 shift.csv
- SourceData/Supplementary Information fig 1/blank-6 baseline.csv
- SourceData/Supplementary Information fig 1/blank-6 shift.csv
- SourceData/Supplementary Information fig 1/blank-7 baseline.csv
- SourceData/Supplementary Information fig 1/blank-7 shift.csv
- SourceData/Supplementary Information fig 1/blank-8 baseline.csv
- SourceData/Supplementary Information fig 1/blank-8 shift.csv
- SourceData/Supplementary Information fig 1/blank-9 baseline.csv
- SourceData/Supplementary Information fig 1/blank-9 shift.csv
- SourceData/Supplementary Information fig 3/
- SourceData/Supplementary Information fig 3/ROC - APOAI.csv
- SourceData/Supplementary Information fig 3/ROC - APOB.csv
- SourceData/Supplementary Information fig 3/ROC - CHOL RATIO.csv
- SourceData/Supplementary Information fig 3/ROC - HDLC.csv
- SourceData/Supplementary Information fig 3/ROC - HDLP COMPETITIVE ELISA.csv
- SourceData/Supplementary Information fig 3/ROC - HDLP ELISA 2.csv
- SourceData/Supplementary Information fig 3/ROC - HDLP NMR.csv
- SourceData/Supplementary Information fig 3/ROC - HDLP-NGEMS.csv
- SourceData/Supplementary Information fig 3/ROC - NONhdlC.csv
- SourceData/Supplementary Information fig 3/ROC - oxLDL.csv
- SourceData/Supplementary Information fig 3/ROC - PON1 ACTIVITY ASSAY.csv
- SourceData/Supplementary Information fig 3/ROC - TOTAL PON1.csv
- SourceData/Supplementary Information fig 3/ROC - TRIGLYCERIDES.csv
- SourceData/Supplementary Information fig 3/ROC- PON1 HDL ELISA1.csv
- SourceData/Supplementary Information fig 3/ROC- PON1free HDL.csv
- SourceData/Supplementary Information fig 3/ROC-PON1 hdl-ngems.csv
