# Supplementary material for: Quantifying PON1 on HDL with nanoparticle-gated electrokinetic membrane sensor for accurate cardiovascular risk assessment
Source: Nat Commun. 2023 Feb 2;14:557. doi: 10.1038/s41467-023-36258-w (PMC9895453; doi:10.1038/s41467-023-36258-w)
Supplement: Supplementary file 4 — Source Data [file 41467_2023_36258_MOESM4_ESM.zip › SourceData/sourcedata.xlsx]

## Sheet: Fig.1b
Voltage (V)	Current (uA) - Baseline	Current (uA) - Silica-HDL complex
0	0
0.0341	1.93
0.0701	3.93
0.106	5.93
0.142	7.94
0.178	9.95
0.214	11.9
0.251	13.9
0.288	15.9
0.327	17.9
0.365	19.9
0.404	21.9
0.444	23.9
0.486	26
0.529	28
0.574	30
0.622	32
0.677	34
0.74	36
0.821	38
0.944	40
1.17	42
1.46	44
1.67	46
1.81	48
1.91	50
1.99	52
2.08	54
2.15	56
2.22	58
2.3	60
2.37	62
2.44	64
2.51	66
2.58	68
2.65	70
2.72	72
2.78	74
2.85	76
2.93	78
0		0
0.03384		1.932
0.06794		3.932
0.10334		5.922
0.13884		7.932
0.17384		9.942
0.20984		11.972
0.24584		13.872
0.28184		15.972
0.31984		17.972
0.35684		19.872
0.39684		21.872
0.43584		23.872
0.47684		25.972
0.51984		27.972
0.56584		29.972
0.61484		31.972
0.66984		33.972
0.73584		35.972
0.82384		37.972
0.97084		39.972
1.35684		41.972
1.82684		43.972
2.23684		45.972
2.49684		47.972
2.78684		51.972
2.86684		53.972
2.94684		55.972
3.01684		57.972
3.09684		59.972
3.16684		61.972
3.23684		63.972
3.30684		65.972
3.37684		67.972
3.44684		69.972
3.51684		71.972
3.58684		73.972
3.65684		75.972
3.73684		78.072

## Sheet: Fig.2f
Voltage (V)	Current (uA) - Sample Incubation	Current (uA) - Si-NP (PON1-HDL)	Current (uA) - Si-NP' (PON1-free HDL)
0	0
0.03319	1.9667
0.06715	3.9577
0.10285	5.9657
0.13805	7.9667
0.17425	9.9767
0.21065	11.9767
0.24915	13.9567
0.28855	15.9367
0.33205	17.9567
0.38005	19.9567
0.43435	21.9567
0.50665	23.9467
0.63155	26.0067
0.86425	28.0367
1.04535	30.0367
1.15735	32.0267
1.25035	34.0567
1.33135	36.0467
1.40535	38.0467
1.47935	40.0367
1.55435	42.0267
1.63035	44.0267
1.70535	46.0167
1.78135	48.0167
1.86035	50.0367
1.93435	52.0067
2.00535	54.0267
2.07835	56.0167
2.15235	58.0167
0		0
0.0288		1.96459
0.05919		3.96059
0.09023		5.97359
0.12193		7.97459
0.15393		9.98159
0.18723		11.9916
0.22163		13.9816
0.25773		15.9616
0.29613		17.9616
0.33863		19.9516
0.38893		21.9516
0.45283		23.9416
0.56103		26.0016
0.81793		28.0316
1.10413		30.0416
1.28913		32.0216
1.44113		34.0516
1.56513		36.0416
1.66413		38.0416
1.74913		40.0316
1.83313		42.0216
1.91913		44.0216
2.00213		46.0316
2.08513		48.0216
2.17913		50.0516
2.26313		52.0116
2.35713		54.0316
2.44413		56.0116
2.53513		58.0416
0			0
0.02766			1.97222
0.05574			3.95722
0.08453			5.97722
0.11423			7.97722
0.14493			9.97822
0.17643			11.9782
0.20943			13.9682
0.24473			15.9582
0.28253			17.9582
0.32543			19.9582
0.37763			21.9582
0.45103			23.9482
0.60613			25.9782
0.93463			28.0082
1.22743			30.0182
1.45643			32.0082
1.65443			34.0382
1.82943			36.0282
1.98743			38.0282
2.12743			39.9982
2.25543			42.0082
2.36443			44.0282
2.47143			46.0182
2.55443			48.0082
2.64143			50.0382
2.72843			52.0082
2.83043			54.0182
2.93043			56.0082
3.03943			58.0282

## Sheet: Fig.2g
Voltage (V)	Current (uA) - Sample Incubation	Current (uA) - Si-NP' (Total HDL)
0	0
0.0191	0.7576
0.048	1.9556
0.0682	2.7756
0.0972	3.9656
0.116	4.7656
0.145	5.9756
0.167	6.7756
0.197	7.9756
0.219	8.7956
0.25	9.9856
0.273	10.8256
0.305	12.0256
0.329	12.7256
0.365	13.9256
0.393	14.7256
0.433	15.9256
0.464	16.7256
0.512	17.9256
0.555	18.7256
0.625	19.9256
0.709	20.7256
0.882	21.9256
1.14	22.7256
1.38	23.9256
1.49	24.7256
1.59	26.0256
1.65	26.8256
1.72	28.0256
1.76	28.8256
1.83	30.0256
1.87	30.8256
1.94	32.0256
1.99	32.8256
2.05	34.0256
2.09	34.8256
2.16	36.0256
2.2	36.8256
2.26	38.0256
2.3	38.8256
2.37	40.0256
2.41	40.8256
2.48	42.0256
2.52	42.8256
0		0
0.0184		0.77059
0.0455		1.97159
0.0646		2.77159
0.0926		3.96159
0.112		4.76159
0.141		5.97159
0.162		6.77159
0.191		7.99159
0.212		8.79159
0.244		9.98159
0.265		10.8016
0.297		12.0016
0.321		12.8016
0.356		14.0016
0.382		14.8016
0.419		16.0016
0.451		16.8016
0.496		18.0016
0.536		18.8016
0.598		20.0016
0.666		20.8016
0.793		22.0016
0.983		22.8016
1.28		24.0016
1.55		24.8016
1.77		26.0016
1.91		26.8016
2.04		28.0016
2.13		28.8016
2.23		30.0016
2.3		30.8016
2.39		32.0016
2.44		32.8016
2.52		34.1016
2.57		34.9016
2.64		36.1016
2.69		36.8016
2.77		38.1016
2.82		38.8016
2.89		40.0016
2.95		40.8016
3.03		42.0016
3.09		42.8016

## Sheet: Fig.2h
Concentration (pM)	Error bar - concentration (pM)	Voltage shift #1	Voltage shift #2	Voltage shift #3	Voltage shift #4	Voltage shift #5	Voltage shift #6	Voltage shift #7
0.02152	0.01312	0.127	-0.014	0.035	0.061	0.082	-0.016
0.2152	0.1312	0.155	0.115	0.08	0.134	0.099	0.035
2.152	1.312	0.256	0.153	0.262	0.193	0.212	0.211	0.225
21.52	13.12	0.341	0.31	0.348	0.289	0.279	0.337
215.2	131.2	0.359	0.413	0.408	0.463	0.437
2152	1312	0.509	0.513	0.551	0.511	0.588
21520	13120	0.569	0.529	0.494	0.582	0.646

## Sheet: Fig.2i
Concentration (pM)	Error bar - concentration (pM)	Voltage shift #1	Voltage shift #2	Voltage shift #3	Voltage shift #4	Voltage shift #5	Voltage shift #6
0.175	0.1293	0.086	0.079	0.03	0.045	-0.074
1.75	1.293	0.258	0.229	0.207	0.261	0.138
17.5	12.933	0.348	0.257	0.326	0.325	0.306
175	129.33	0.355	0.414	0.446	0.489	0.444	0.45
1750	1293.3	0.594	0.53	0.504	0.571	0.584
17500	12933	0.683	0.659	0.756	0.693	0.621
175000	129330	0.725	0.682	0.617	0.72	0.714

## Sheet: Fig.2j
Concentration (pM)	Error bar - concentration (pM)	Voltage shift #1	Voltage shift #2	Voltage shift #3	Voltage shift #4	Voltage shift #5
0.1965	0.11621	0.085	0.112	0.101	0.148	0.181
1.965	1.1621	0.196	0.201	0.208	0.226	0.247
19.65	11.621	0.376	0.363	0.327	0.366	0.335
196.5	116.21	0.49	0.423	0.443	0.528	0.495
1965	1162.1	0.616	0.684	0.613	0.644	0.662
19650	11621	0.723	0.691	0.782	0.734	0.841
196500	116210	0.762	0.781	0.801	0.721	0.733

## Sheet: Fig.4a
20 mins	60 mins
0.211	0.256237
0.22469	0.211912
0.261756	0.193489

## Sheet: Fig.4b
20 mins	60 mins
0.359	0.4669
0.413	0.4342
0.408	0.457
0.463
0.437

## Sheet: Fig.4c
20 mins	60 mins
0.196	0.1923
0.201	0.2309
0.208	0.2378
0.226
0.247

## Sheet: Fig.4d
20 mins	60 mins
0.5656	0.5838
0.5729	0.5728
0.5372	0.5706

[truncated: 9 more sheets: Fig.4e, Fig.4f, Fig.4g, Fig.4h, Fig.4j, Fig.5a, Fig.5f, Fig.6, Fig.7]
