# Supplementary material for: Quantifying PON1 on HDL with nanoparticle-gated electrokinetic membrane sensor for accurate cardiovascular risk assessment
Source: Nat Commun. 2023 Feb 2;14:557. doi: 10.1038/s41467-023-36258-w (PMC9895453; doi:10.1038/s41467-023-36258-w)
Supplement: Supplementary file 4 — Source Data [file 41467_2023_36258_MOESM4_ESM.zip › SourceData/Supplementary Information fig 1/blank-9 shift.csv]

0	0
0.02329	0.0788003036834292
0.04705	0.158728700500178
0.07149	0.239824228992499
0.09679	0.320597790126042
0.12259	0.401653072698516
0.14859	0.481742453194654
0.17599	0.562234292889265
0.20409	0.641921214186931
0.23369	0.722815513080015
0.26469	0.802904893576153
0.29909	0.883799192469238
0.33689	0.963888572965376
0.38009	1.04639270865235
0.43569	1.12768946674391
0.52939	1.20818130643852
0.82449	1.28786822773619
1.09079	1.36996990422469
1.20879	1.44965682552236
1.29479	1.53014866521697
1.36279	1.61023804571311
1.42479	1.69072988540772
1.48579	1.77122172510233
1.54979	1.85211602399541
1.61179	1.93220540449155
1.67579	2.01309970338464
1.74279	2.0927866246823
1.81279	2.17408338277386
1.88279	2.25377030407152
1.95479	2.33506706216308
