# Supplementary material for: Quantifying PON1 on HDL with nanoparticle-gated electrokinetic membrane sensor for accurate cardiovascular risk assessment
Source: Nat Commun. 2023 Feb 2;14:557. doi: 10.1038/s41467-023-36258-w (PMC9895453; doi:10.1038/s41467-023-36258-w)
Supplement: Supplementary file 4 — Source Data [file 41467_2023_36258_MOESM4_ESM.zip › SourceData/Supplementary Information fig 3/ROC - APOAI.csv]

	Sensitivity	95% CI	Specificity	95% CI	Likelihood ratio
< 0.7690	0.1000	0.005129 to 0.4042	1.000	0.7225 to 1.000
< 1.000	0.2000	0.03554 to 0.5098	1.000	0.7225 to 1.000
< 1.095	0.2000	0.03554 to 0.5098	0.9000	0.5958 to 0.9949	2.000
< 1.110	0.3000	0.1078 to 0.6032	0.9000	0.5958 to 0.9949	3.000
< 1.315	0.4000	0.1682 to 0.6873	0.9000	0.5958 to 0.9949	4.000
< 1.545	0.5000	0.2366 to 0.7634	0.9000	0.5958 to 0.9949	5.000
< 1.595	0.5000	0.2366 to 0.7634	0.8000	0.4902 to 0.9645	2.500
< 1.730	0.6000	0.3127 to 0.8318	0.8000	0.4902 to 0.9645	3.000
< 1.860	0.6000	0.3127 to 0.8318	0.7000	0.3968 to 0.8922	2.000
< 1.885	0.6000	0.3127 to 0.8318	0.6000	0.3127 to 0.8318	1.500
< 1.940	0.7000	0.3968 to 0.8922	0.6000	0.3127 to 0.8318	1.750
< 2.035	0.7000	0.3968 to 0.8922	0.5000	0.2366 to 0.7634	1.400
< 2.110	0.7000	0.3968 to 0.8922	0.4000	0.1682 to 0.6873	1.167
< 2.180	0.7000	0.3968 to 0.8922	0.3000	0.1078 to 0.6032	1.000
< 2.245	0.8000	0.4902 to 0.9645	0.3000	0.1078 to 0.6032	1.143
< 2.430	0.9000	0.5958 to 0.9949	0.3000	0.1078 to 0.6032	1.286
< 2.620	0.9000	0.5958 to 0.9949	0.2000	0.03554 to 0.5098	1.125
< 2.720	1.000	0.7225 to 1.000	0.2000	0.03554 to 0.5098	1.250
< 2.980	1.000	0.7225 to 1.000	0.1000	0.005129 to 0.4042	1.111
