# Supplementary material for: Quantifying PON1 on HDL with nanoparticle-gated electrokinetic membrane sensor for accurate cardiovascular risk assessment
Source: Nat Commun. 2023 Feb 2;14:557. doi: 10.1038/s41467-023-36258-w (PMC9895453; doi:10.1038/s41467-023-36258-w)
Supplement: Supplementary file 4 — Source Data [file 41467_2023_36258_MOESM4_ESM.zip › SourceData/Supplementary Information fig 3/ROC - APOB.csv]

	Sensitivity	95% CI	Specificity	95% CI	Likelihood ratio
> 0.3825	1.000	0.7225 to 1.000	0.1000	0.005129 to 0.4042	1.111
> 0.4785	1.000	0.7225 to 1.000	0.2000	0.03554 to 0.5098	1.250
> 0.5400	1.000	0.7225 to 1.000	0.3000	0.1078 to 0.6032	1.429
> 0.5800	0.9000	0.5958 to 0.9949	0.3000	0.1078 to 0.6032	1.286
> 0.6280	0.8000	0.4902 to 0.9645	0.3000	0.1078 to 0.6032	1.143
> 0.6445	0.8000	0.4902 to 0.9645	0.4000	0.1682 to 0.6873	1.333
> 0.6720	0.7000	0.3968 to 0.8922	0.4000	0.1682 to 0.6873	1.167
> 0.7140	0.6000	0.3127 to 0.8318	0.4000	0.1682 to 0.6873	1.000
> 0.7350	0.5000	0.2366 to 0.7634	0.4000	0.1682 to 0.6873	0.8333
> 0.7450	0.5000	0.2366 to 0.7634	0.5000	0.2366 to 0.7634	1.000
> 0.8165	0.5000	0.2366 to 0.7634	0.6000	0.3127 to 0.8318	1.250
> 0.8815	0.4000	0.1682 to 0.6873	0.6000	0.3127 to 0.8318	1.000
> 0.8915	0.3000	0.1078 to 0.6032	0.6000	0.3127 to 0.8318	0.7500
> 0.9225	0.3000	0.1078 to 0.6032	0.7000	0.3968 to 0.8922	1.000
> 0.9475	0.3000	0.1078 to 0.6032	0.8000	0.4902 to 0.9645	1.500
> 0.9745	0.3000	0.1078 to 0.6032	0.9000	0.5958 to 0.9949	3.000
> 1.010	0.3000	0.1078 to 0.6032	1.000	0.7225 to 1.000
> 1.075	0.2000	0.03554 to 0.5098	1.000	0.7225 to 1.000
> 1.415	0.1000	0.005129 to 0.4042	1.000	0.7225 to 1.000
