# Supplementary material for: Quantifying PON1 on HDL with nanoparticle-gated electrokinetic membrane sensor for accurate cardiovascular risk assessment
Source: Nat Commun. 2023 Feb 2;14:557. doi: 10.1038/s41467-023-36258-w (PMC9895453; doi:10.1038/s41467-023-36258-w)
Supplement: Supplementary file 4 — Source Data [file 41467_2023_36258_MOESM4_ESM.zip › SourceData/Supplementary Information fig 3/ROC - CHOL RATIO.csv]

	Sensitivity	95% CI	Specificity	95% CI	Likelihood ratio
> 0.7400	1.000	0.7225 to 1.000	0.1000	0.005129 to 0.4042	1.111
> 0.9710	1.000	0.7225 to 1.000	0.2000	0.03554 to 0.5098	1.250
> 1.225	1.000	0.7225 to 1.000	0.3000	0.1078 to 0.6032	1.429
> 1.595	1.000	0.7225 to 1.000	0.4000	0.1682 to 0.6873	1.667
> 1.950	0.9000	0.5958 to 0.9949	0.4000	0.1682 to 0.6873	1.500
> 2.120	0.9000	0.5958 to 0.9949	0.5000	0.2366 to 0.7634	1.800
> 2.430	0.9000	0.5958 to 0.9949	0.6000	0.3127 to 0.8318	2.250
> 2.805	0.8000	0.4902 to 0.9645	0.6000	0.3127 to 0.8318	2.000
> 2.995	0.7000	0.3968 to 0.8922	0.6000	0.3127 to 0.8318	1.750
> 3.120	0.6000	0.3127 to 0.8318	0.6000	0.3127 to 0.8318	1.500
> 3.200	0.5000	0.2366 to 0.7634	0.6000	0.3127 to 0.8318	1.250
> 3.420	0.4000	0.1682 to 0.6873	0.6000	0.3127 to 0.8318	1.000
> 3.640	0.4000	0.1682 to 0.6873	0.7000	0.3968 to 0.8922	1.333
> 3.755	0.3000	0.1078 to 0.6032	0.7000	0.3968 to 0.8922	1.000
> 4.425	0.2000	0.03554 to 0.5098	0.7000	0.3968 to 0.8922	0.6667
> 5.590	0.1000	0.005129 to 0.4042	0.7000	0.3968 to 0.8922	0.3333
> 6.900	0.1000	0.005129 to 0.4042	0.8000	0.4902 to 0.9645	0.5000
> 9.215	0.1000	0.005129 to 0.4042	0.9000	0.5958 to 0.9949	1.000
> 14.60	0.1000	0.005129 to 0.4042	1.000	0.7225 to 1.000
