# Supplementary material for: Quantifying PON1 on HDL with nanoparticle-gated electrokinetic membrane sensor for accurate cardiovascular risk assessment
Source: Nat Commun. 2023 Feb 2;14:557. doi: 10.1038/s41467-023-36258-w (PMC9895453; doi:10.1038/s41467-023-36258-w)
Supplement: Supplementary file 4 — Source Data [file 41467_2023_36258_MOESM4_ESM.zip › SourceData/Supplementary Information fig 3/ROC - HDLP ELISA 2.csv]

	Sensitivity	95% CI	Specificity	95% CI	Likelihood ratio
< 7.855	0.1000	0.005129 to 0.4042	1.000	0.7225 to 1.000
< 11.06	0.2000	0.03554 to 0.5098	1.000	0.7225 to 1.000
< 12.35	0.3000	0.1078 to 0.6032	1.000	0.7225 to 1.000
< 13.40	0.4000	0.1682 to 0.6873	1.000	0.7225 to 1.000
< 14.45	0.4000	0.1682 to 0.6873	0.9000	0.5958 to 0.9949	4.000
< 14.75	0.5000	0.2366 to 0.7634	0.9000	0.5958 to 0.9949	5.000
< 15.55	0.6000	0.3127 to 0.8318	0.8000	0.4902 to 0.9645	3.000
< 16.60	0.6000	0.3127 to 0.8318	0.7000	0.3968 to 0.8922	2.000
< 17.70	0.7000	0.3968 to 0.8922	0.7000	0.3968 to 0.8922	2.333
< 18.35	0.8000	0.4902 to 0.9645	0.7000	0.3968 to 0.8922	2.667
< 19.00	0.8000	0.4902 to 0.9645	0.6000	0.3127 to 0.8318	2.000
< 19.90	0.8000	0.4902 to 0.9645	0.4000	0.1682 to 0.6873	1.333
< 21.25	0.8000	0.4902 to 0.9645	0.3000	0.1078 to 0.6032	1.143
< 22.65	0.9000	0.5958 to 0.9949	0.3000	0.1078 to 0.6032	1.286
< 23.80	1.000	0.7225 to 1.000	0.3000	0.1078 to 0.6032	1.429
< 24.75	1.000	0.7225 to 1.000	0.2000	0.03554 to 0.5098	1.250
< 27.90	1.000	0.7225 to 1.000	0.1000	0.005129 to 0.4042	1.111
