# Supplementary material for: Quantifying PON1 on HDL with nanoparticle-gated electrokinetic membrane sensor for accurate cardiovascular risk assessment
Source: Nat Commun. 2023 Feb 2;14:557. doi: 10.1038/s41467-023-36258-w (PMC9895453; doi:10.1038/s41467-023-36258-w)
Supplement: Supplementary file 4 — Source Data [file 41467_2023_36258_MOESM4_ESM.zip › SourceData/Supplementary Information fig 3/ROC - HDLP NMR.csv]

	Sensitivity	95% CI	Specificity	95% CI	Likelihood ratio
< 8.700	0.000	0.000 to 0.2775	0.9000	0.5958 to 0.9949	0.000
< 9.600	0.1000	0.005129 to 0.4042	0.9000	0.5958 to 0.9949	1.000
< 13.30	0.2000	0.03554 to 0.5098	0.9000	0.5958 to 0.9949	2.000
< 17.35	0.2000	0.03554 to 0.5098	0.8000	0.4902 to 0.9645	1.000
< 18.25	0.3000	0.1078 to 0.6032	0.8000	0.4902 to 0.9645	1.500
< 18.95	0.4000	0.1682 to 0.6873	0.8000	0.4902 to 0.9645	2.000
< 19.80	0.5000	0.2366 to 0.7634	0.8000	0.4902 to 0.9645	2.500
< 24.25	0.5000	0.2366 to 0.7634	0.7000	0.3968 to 0.8922	1.667
< 29.15	0.6000	0.3127 to 0.8318	0.7000	0.3968 to 0.8922	2.000
< 30.75	0.6000	0.3127 to 0.8318	0.6000	0.3127 to 0.8318	1.500
< 31.65	0.7000	0.3968 to 0.8922	0.6000	0.3127 to 0.8318	1.750
< 32.75	0.7000	0.3968 to 0.8922	0.4000	0.1682 to 0.6873	1.167
< 33.75	0.7000	0.3968 to 0.8922	0.3000	0.1078 to 0.6032	1.000
< 34.25	0.7000	0.3968 to 0.8922	0.2000	0.03554 to 0.5098	0.8750
< 35.25	0.7000	0.3968 to 0.8922	0.1000	0.005129 to 0.4042	0.7778
< 36.05	0.8000	0.4902 to 0.9645	0.1000	0.005129 to 0.4042	0.8889
< 39.55	0.8000	0.4902 to 0.9645	0.000	0.000 to 0.2775	0.8000
< 45.15	0.9000	0.5958 to 0.9949	0.000	0.000 to 0.2775	0.9000
