# Supplementary material for: Quantifying PON1 on HDL with nanoparticle-gated electrokinetic membrane sensor for accurate cardiovascular risk assessment
Source: Nat Commun. 2023 Feb 2;14:557. doi: 10.1038/s41467-023-36258-w (PMC9895453; doi:10.1038/s41467-023-36258-w)
Supplement: Supplementary file 4 — Source Data [file 41467_2023_36258_MOESM4_ESM.zip › SourceData/Supplementary Information fig 3/ROC - HDLP-NGEMS.csv]

	Sensitivity	95% CI	Specificity	95% CI	Likelihood ratio
< 6.235	0.1000	0.005129 to 0.4042	1.000	0.7225 to 1.000
< 8.030	0.1000	0.005129 to 0.4042	0.9000	0.5958 to 0.9949	1.000
< 8.880	0.2000	0.03554 to 0.5098	0.9000	0.5958 to 0.9949	2.000
< 9.320	0.3000	0.1078 to 0.6032	0.9000	0.5958 to 0.9949	3.000
< 9.880	0.3000	0.1078 to 0.6032	0.8000	0.4902 to 0.9645	1.500
< 10.60	0.4000	0.1682 to 0.6873	0.8000	0.4902 to 0.9645	2.000
< 11.10	0.4000	0.1682 to 0.6873	0.7000	0.3968 to 0.8922	1.333
< 11.25	0.5000	0.2366 to 0.7634	0.7000	0.3968 to 0.8922	1.667
< 11.55	0.6000	0.3127 to 0.8318	0.7000	0.3968 to 0.8922	2.000
< 11.90	0.7000	0.3968 to 0.8922	0.7000	0.3968 to 0.8922	2.333
< 12.05	0.7000	0.3968 to 0.8922	0.6000	0.3127 to 0.8318	1.750
< 12.20	0.7000	0.3968 to 0.8922	0.5000	0.2366 to 0.7634	1.400
< 12.45	0.7000	0.3968 to 0.8922	0.4000	0.1682 to 0.6873	1.167
< 12.95	0.8000	0.4902 to 0.9645	0.3000	0.1078 to 0.6032	1.143
< 13.55	0.9000	0.5958 to 0.9949	0.3000	0.1078 to 0.6032	1.286
< 13.95	0.9000	0.5958 to 0.9949	0.2000	0.03554 to 0.5098	1.125
< 14.80	0.9000	0.5958 to 0.9949	0.1000	0.005129 to 0.4042	1.000
< 15.85	1.000	0.7225 to 1.000	0.1000	0.005129 to 0.4042	1.111
