# Supplementary material for: Quantifying PON1 on HDL with nanoparticle-gated electrokinetic membrane sensor for accurate cardiovascular risk assessment
Source: Nat Commun. 2023 Feb 2;14:557. doi: 10.1038/s41467-023-36258-w (PMC9895453; doi:10.1038/s41467-023-36258-w)
Supplement: Supplementary file 4 — Source Data [file 41467_2023_36258_MOESM4_ESM.zip › SourceData/Supplementary Information fig 3/ROC - NONhdlC.csv]

	Sensitivity	95% CI	Specificity	95% CI	Likelihood ratio
> 0.3505	1.000	0.7225 to 1.000	0.1000	0.005129 to 0.4042	1.111
> 0.4585	1.000	0.7225 to 1.000	0.2000	0.03554 to 0.5098	1.250
> 0.5400	1.000	0.7225 to 1.000	0.3000	0.1078 to 0.6032	1.429
> 0.6280	0.9000	0.5958 to 0.9949	0.3000	0.1078 to 0.6032	1.286
> 0.7155	0.9000	0.5958 to 0.9949	0.4000	0.1682 to 0.6873	1.500
> 0.7510	0.9000	0.5958 to 0.9949	0.5000	0.2366 to 0.7634	1.800
> 0.7915	0.8000	0.4902 to 0.9645	0.5000	0.2366 to 0.7634	1.600
> 0.8070	0.7000	0.3968 to 0.8922	0.5000	0.2366 to 0.7634	1.400
> 0.8960	0.6000	0.3127 to 0.8318	0.5000	0.2366 to 0.7634	1.200
> 0.9820	0.5000	0.2366 to 0.7634	0.5000	0.2366 to 0.7634	1.000
> 0.9965	0.5000	0.2366 to 0.7634	0.6000	0.3127 to 0.8318	1.250
> 1.020	0.5000	0.2366 to 0.7634	0.7000	0.3968 to 0.8922	1.667
> 1.060	0.4000	0.1682 to 0.6873	0.7000	0.3968 to 0.8922	1.333
> 1.105	0.3000	0.1078 to 0.6032	0.7000	0.3968 to 0.8922	1.000
> 1.165	0.2000	0.03554 to 0.5098	0.8000	0.4902 to 0.9645	1.000
> 1.245	0.2000	0.03554 to 0.5098	0.9000	0.5958 to 0.9949	2.000
> 1.300	0.2000	0.03554 to 0.5098	1.000	0.7225 to 1.000
> 1.365	0.1000	0.005129 to 0.4042	1.000	0.7225 to 1.000
