# Supplementary material for: Quantifying PON1 on HDL with nanoparticle-gated electrokinetic membrane sensor for accurate cardiovascular risk assessment
Source: Nat Commun. 2023 Feb 2;14:557. doi: 10.1038/s41467-023-36258-w (PMC9895453; doi:10.1038/s41467-023-36258-w)
Supplement: Supplementary file 4 — Source Data [file 41467_2023_36258_MOESM4_ESM.zip › SourceData/Supplementary Information fig 3/ROC - oxLDL.csv]

	Sensitivity	95% CI	Specificity	95% CI	Likelihood ratio
> 0.8535	1.000	0.7225 to 1.000	0.1000	0.005129 to 0.4042	1.111
> 0.9525	1.000	0.7225 to 1.000	0.2000	0.03554 to 0.5098	1.250
> 0.9650	0.9000	0.5958 to 0.9949	0.2000	0.03554 to 0.5098	1.125
> 0.9895	0.8000	0.4902 to 0.9645	0.2000	0.03554 to 0.5098	1.000
> 1.025	0.8000	0.4902 to 0.9645	0.3000	0.1078 to 0.6032	1.143
> 1.055	0.8000	0.4902 to 0.9645	0.4000	0.1682 to 0.6873	1.333
> 1.110	0.8000	0.4902 to 0.9645	0.5000	0.2366 to 0.7634	1.600
> 1.170	0.7000	0.3968 to 0.8922	0.5000	0.2366 to 0.7634	1.400
> 1.195	0.7000	0.3968 to 0.8922	0.6000	0.3127 to 0.8318	1.750
> 1.220	0.6000	0.3127 to 0.8318	0.6000	0.3127 to 0.8318	1.500
> 1.255	0.5000	0.2366 to 0.7634	0.6000	0.3127 to 0.8318	1.250
> 1.315	0.4000	0.1682 to 0.6873	0.6000	0.3127 to 0.8318	1.000
> 1.370	0.4000	0.1682 to 0.6873	0.7000	0.3968 to 0.8922	1.333
> 1.400	0.4000	0.1682 to 0.6873	0.8000	0.4902 to 0.9645	2.000
> 1.445	0.4000	0.1682 to 0.6873	0.9000	0.5958 to 0.9949	4.000
> 1.535	0.4000	0.1682 to 0.6873	1.000	0.7225 to 1.000
> 1.610	0.3000	0.1078 to 0.6032	1.000	0.7225 to 1.000
> 1.665	0.2000	0.03554 to 0.5098	1.000	0.7225 to 1.000
> 1.880	0.1000	0.005129 to 0.4042	1.000	0.7225 to 1.000
