# Supplementary material for: Quantifying PON1 on HDL with nanoparticle-gated electrokinetic membrane sensor for accurate cardiovascular risk assessment
Source: Nat Commun. 2023 Feb 2;14:557. doi: 10.1038/s41467-023-36258-w (PMC9895453; doi:10.1038/s41467-023-36258-w)
Supplement: Supplementary file 4 — Source Data [file 41467_2023_36258_MOESM4_ESM.zip › SourceData/Supplementary Information fig 3/ROC - PON1 ACTIVITY ASSAY.csv]

	Sensitivity	95% CI	Specificity	95% CI	Likelihood ratio
< 59.10	0.1000	0.005129 to 0.4042	1.000	0.7225 to 1.000
< 97.35	0.1000	0.005129 to 0.4042	0.9000	0.5958 to 0.9949	1.000
< 147.5	0.2000	0.03554 to 0.5098	0.9000	0.5958 to 0.9949	2.000
< 215.5	0.3000	0.1078 to 0.6032	0.9000	0.5958 to 0.9949	3.000
< 288.0	0.4000	0.1682 to 0.6873	0.9000	0.5958 to 0.9949	4.000
< 360.5	0.5000	0.2366 to 0.7634	0.9000	0.5958 to 0.9949	5.000
< 399.0	0.5000	0.2366 to 0.7634	0.8000	0.4902 to 0.9645	2.500
< 409.5	0.5000	0.2366 to 0.7634	0.7000	0.3968 to 0.8922	1.667
< 414.0	0.6000	0.3127 to 0.8318	0.7000	0.3968 to 0.8922	2.000
< 468.5	0.6000	0.3127 to 0.8318	0.6000	0.3127 to 0.8318	1.500
< 582.0	0.6000	0.3127 to 0.8318	0.5000	0.2366 to 0.7634	1.200
< 798.0	0.7000	0.3968 to 0.8922	0.5000	0.2366 to 0.7634	1.400
< 972.5	0.8000	0.4902 to 0.9645	0.5000	0.2366 to 0.7634	1.600
< 1122	0.8000	0.4902 to 0.9645	0.4000	0.1682 to 0.6873	1.333
< 1425	0.8000	0.4902 to 0.9645	0.3000	0.1078 to 0.6032	1.143
< 1610	0.9000	0.5958 to 0.9949	0.3000	0.1078 to 0.6032	1.286
< 1645	0.9000	0.5958 to 0.9949	0.2000	0.03554 to 0.5098	1.125
< 2040	0.9000	0.5958 to 0.9949	0.1000	0.005129 to 0.4042	1.000
< 3230	1.000	0.7225 to 1.000	0.1000	0.005129 to 0.4042	1.111
