# Supplementary material for: Quantifying PON1 on HDL with nanoparticle-gated electrokinetic membrane sensor for accurate cardiovascular risk assessment
Source: Nat Commun. 2023 Feb 2;14:557. doi: 10.1038/s41467-023-36258-w (PMC9895453; doi:10.1038/s41467-023-36258-w)
Supplement: Supplementary file 4 — Source Data [file 41467_2023_36258_MOESM4_ESM.zip › SourceData/Supplementary Information fig 3/ROC - TRIGLYCERIDES.csv]

	Sensitivity	95% CI	Specificity	95% CI	Likelihood ratio
> 0.05600	1.000	0.7225 to 1.000	0.1000	0.005129 to 0.4042	1.111
> 0.07850	0.9000	0.5958 to 0.9949	0.1000	0.005129 to 0.4042	1.000
> 0.09750	0.9000	0.5958 to 0.9949	0.2000	0.03554 to 0.5098	1.125
> 0.1070	0.9000	0.5958 to 0.9949	0.3000	0.1078 to 0.6032	1.286
> 0.1130	0.9000	0.5958 to 0.9949	0.4000	0.1682 to 0.6873	1.500
> 0.1225	0.8000	0.4902 to 0.9645	0.4000	0.1682 to 0.6873	1.333
> 0.1315	0.8000	0.4902 to 0.9645	0.5000	0.2366 to 0.7634	1.600
> 0.1365	0.7000	0.3968 to 0.8922	0.5000	0.2366 to 0.7634	1.400
> 0.1405	0.7000	0.3968 to 0.8922	0.6000	0.3127 to 0.8318	1.750
> 0.1510	0.6000	0.3127 to 0.8318	0.6000	0.3127 to 0.8318	1.500
> 0.1610	0.5000	0.2366 to 0.7634	0.6000	0.3127 to 0.8318	1.250
> 0.1635	0.5000	0.2366 to 0.7634	0.7000	0.3968 to 0.8922	1.667
> 0.1660	0.5000	0.2366 to 0.7634	0.8000	0.4902 to 0.9645	2.500
> 0.1715	0.3000	0.1078 to 0.6032	0.8000	0.4902 to 0.9645	1.500
> 0.1755	0.3000	0.1078 to 0.6032	0.9000	0.5958 to 0.9949	3.000
> 0.1765	0.2000	0.03554 to 0.5098	0.9000	0.5958 to 0.9949	2.000
> 0.1790	0.1000	0.005129 to 0.4042	0.9000	0.5958 to 0.9949	1.000
> 0.1910	0.000	0.000 to 0.2775	0.9000	0.5958 to 0.9949	0.000
