# Supplementary material for: Quantifying PON1 on HDL with nanoparticle-gated electrokinetic membrane sensor for accurate cardiovascular risk assessment
Source: Nat Commun. 2023 Feb 2;14:557. doi: 10.1038/s41467-023-36258-w (PMC9895453; doi:10.1038/s41467-023-36258-w)
Supplement: Supplementary file 4 — Source Data [file 41467_2023_36258_MOESM4_ESM.zip › SourceData/Supplementary Information fig 3/ROC- PON1 HDL ELISA1.csv]

	Sensitivity	95% CI	Specificity	95% CI	Likelihood ratio
< 0.03650	0.1000	0.005129 to 0.4042	1.000	0.7225 to 1.000
< 0.06150	0.2000	0.03554 to 0.5098	1.000	0.7225 to 1.000
< 0.07000	0.3000	0.1078 to 0.6032	1.000	0.7225 to 1.000
< 0.07850	0.3000	0.1078 to 0.6032	0.9000	0.5958 to 0.9949	3.000
< 0.09650	0.4000	0.1682 to 0.6873	0.9000	0.5958 to 0.9949	4.000
< 0.1475	0.6000	0.3127 to 0.8318	0.9000	0.5958 to 0.9949	6.000
< 0.2515	0.7000	0.3968 to 0.8922	0.9000	0.5958 to 0.9949	7.000
< 0.4440	0.8000	0.4902 to 0.9645	0.9000	0.5958 to 0.9949	8.000
< 0.6615	0.8000	0.4902 to 0.9645	0.8000	0.4902 to 0.9645	4.000
< 0.7880	0.9000	0.5958 to 0.9949	0.8000	0.4902 to 0.9645	4.500
< 0.8520	0.9000	0.5958 to 0.9949	0.7000	0.3968 to 0.8922	3.000
< 0.9105	1.000	0.7225 to 1.000	0.7000	0.3968 to 0.8922	3.333
< 1.105	1.000	0.7225 to 1.000	0.6000	0.3127 to 0.8318	2.500
< 1.315	1.000	0.7225 to 1.000	0.5000	0.2366 to 0.7634	2.000
< 1.440	1.000	0.7225 to 1.000	0.4000	0.1682 to 0.6873	1.667
< 1.775	1.000	0.7225 to 1.000	0.3000	0.1078 to 0.6032	1.429
< 2.130	1.000	0.7225 to 1.000	0.2000	0.03554 to 0.5098	1.250
< 2.490	1.000	0.7225 to 1.000	0.1000	0.005129 to 0.4042	1.111
