# Supplementary material for: Quantifying PON1 on HDL with nanoparticle-gated electrokinetic membrane sensor for accurate cardiovascular risk assessment
Source: Nat Commun. 2023 Feb 2;14:557. doi: 10.1038/s41467-023-36258-w (PMC9895453; doi:10.1038/s41467-023-36258-w)
Supplement: Supplementary file 4 — Source Data [file 41467_2023_36258_MOESM4_ESM.zip › SourceData/Supplementary Information fig 3/ROC- PON1free HDL.csv]

	Sensitivity	95% CI	Specificity	95% CI	Likelihood ratio
> 6.085	0.9000	0.5958 to 0.9949	0.000	0.000 to 0.2775	0.9000
> 7.825	0.9000	0.5958 to 0.9949	0.1000	0.005129 to 0.4042	1.000
> 8.560	0.8000	0.4902 to 0.9645	0.1000	0.005129 to 0.4042	0.8889
> 8.730	0.8000	0.4902 to 0.9645	0.2000	0.03554 to 0.5098	1.000
> 8.930	0.8000	0.4902 to 0.9645	0.3000	0.1078 to 0.6032	1.143
> 9.065	0.7000	0.3968 to 0.8922	0.3000	0.1078 to 0.6032	1.000
> 9.495	0.7000	0.3968 to 0.8922	0.4000	0.1682 to 0.6873	1.167
> 10.37	0.6000	0.3127 to 0.8318	0.4000	0.1682 to 0.6873	1.000
> 11.00	0.5000	0.2366 to 0.7634	0.5000	0.2366 to 0.7634	1.000
> 11.30	0.4000	0.1682 to 0.6873	0.6000	0.3127 to 0.8318	1.000
> 11.60	0.4000	0.1682 to 0.6873	0.7000	0.3968 to 0.8922	1.333
> 12.05	0.3000	0.1078 to 0.6032	0.8000	0.4902 to 0.9645	1.500
> 12.80	0.2000	0.03554 to 0.5098	0.8000	0.4902 to 0.9645	1.000
> 14.05	0.1000	0.005129 to 0.4042	0.9000	0.5958 to 0.9949	1.000
> 15.20	0.1000	0.005129 to 0.4042	1.000	0.7225 to 1.000
