# Supplementary material for: Quantifying PON1 on HDL with nanoparticle-gated electrokinetic membrane sensor for accurate cardiovascular risk assessment
Source: Nat Commun. 2023 Feb 2;14:557. doi: 10.1038/s41467-023-36258-w (PMC9895453; doi:10.1038/s41467-023-36258-w)
Supplement: Supplementary file 4 — Source Data [file 41467_2023_36258_MOESM4_ESM.zip › SourceData/Supplementary Information fig 3/ROC-PON1 hdl-ngems.csv]

	Sensitivity	99% CI	Specificity	99% CI	Likelihood ratio
< 0.04350	0.1000	0.001005 to 0.5072	1.000	0.6011 to 1.000
< 0.06200	0.2000	0.01486 to 0.5992	1.000	0.6011 to 1.000
< 0.07900	0.3000	0.07957 to 0.6800	1.000	0.6011 to 1.000
< 0.1025	0.4000	0.1279 to 0.7518	1.000	0.6011 to 1.000
< 0.1250	0.5000	0.1842 to 0.8158	1.000	0.6011 to 1.000
< 0.1715	0.6000	0.2482 to 0.8721	1.000	0.6011 to 1.000
< 0.2070	0.7000	0.3200 to 0.9204	1.000	0.6011 to 1.000
< 0.2380	0.8000	0.4008 to 0.9851	1.000	0.6011 to 1.000
< 0.2675	0.9000	0.4928 to 0.9990	1.000	0.6011 to 1.000
< 0.3225	0.9000	0.4928 to 0.9990	0.9000	0.4928 to 0.9990	9.000
< 0.5320	1.000	0.6011 to 1.000	0.9000	0.4928 to 0.9990	10.00
< 0.7345	1.000	0.6011 to 1.000	0.8000	0.4008 to 0.9851	5.000
< 0.8545	1.000	0.6011 to 1.000	0.7000	0.3200 to 0.9204	3.333
< 1.064	1.000	0.6011 to 1.000	0.6000	0.2482 to 0.8721	2.500
< 1.270	1.000	0.6011 to 1.000	0.5000	0.1842 to 0.8158	2.000
< 1.420	1.000	0.6011 to 1.000	0.4000	0.1279 to 0.7518	1.667
< 1.695	1.000	0.6011 to 1.000	0.3000	0.07957 to 0.6800	1.429
< 2.005	1.000	0.6011 to 1.000	0.2000	0.01486 to 0.5992	1.250
< 2.755	1.000	0.6011 to 1.000	0.1000	0.001005 to 0.5072	1.111
